# Supplementary material for: Comparative microRNA Transcriptomes in Domestic Goats Reveal Acclimatization to High Altitude
Source: Front Genet. 2020 Jul 31;11:809. doi: 10.3389/fgene.2020.00809 (PMC7411263; doi:10.3389/fgene.2020.00809)
Supplement: TABLE S1 — RNA quality of all samples. The RNA integrity number (RIN) was used for determining RNA quality. [file Table_1.xlsx]

## Sheet: Sheet1
Table S1. RNA quality of all samples. The RNA intergrity number (RIN) was used for determing RNA quality.
Sample	RIN
goat low heart1	8.1
goat low heart2	7.9
goat low heart3	7.7
goat low liver1	7.3
goat low liver2	8.4
goat low liver3	8.3
goat low spleen1	7.6
goat low spleen2	6.6
goat low spleen3	6.9
goat low lung1	7.7
goat low lung2	8.9
goat low lung3	9.1
goat low kidney1	8.1
goat low kidney2	9
goat low kidney3	8.7
goat low muscle1	8
goat low muscle2	8.1
goat low muscle3	7.5
goat high heart1	8.3
goat high heart2	8.4
goat high heart3	8.1
goat high liver1	8.3
goat high liver2	8.6
goat high liver3	8.1
goat high spleen1	4.6
goat high spleen2	8.3
goat high spleen3	7.9
goat high lung1	8.7
goat high lung2	8.4
goat high lung3	8.1
goat high kidney1	7.4
goat high kidney2	7.6
goat high kidney3	8.3
goat high muscle1	7.9
goat high muscle2	8.1
goat high muscle3	7.9
