# Supplementary material for: Comparative microRNA Transcriptomes in Domestic Goats Reveal Acclimatization to High Altitude
Source: Front Genet. 2020 Jul 31;11:809. doi: 10.3389/fgene.2020.00809 (PMC7411263; doi:10.3389/fgene.2020.00809)
Supplement: TABLE S2 — Functional enrichment of genes targeted by tissue-specific miRNAs which differentially expressed with no overlap among tissues. [file Table_2.xlsx]

## Sheet: Sheet1
Table S2. Functional enrichment of genes targeted by tissue-specific miRNAs which differentially expressed with no overlap among tissues.
Tissue	Category	Term	Count	P value	Genes
heart	GOTERM_MF_DIRECT	GO:0005516~calmodulin binding	9	0.00720362	TJP1, MYO6, MARCKSL1, KCNN3, TTN, ITPKA, MYLK, FBXL2, MYH10
heart	GOTERM_CC_DIRECT	GO:0016459~myosin complex	4	0.0334189	MYO6, DYNLL2, MYO9A, MYH10
heart	GOTERM_CC_DIRECT	GO:0042641~actomyosin	3	0.0119112	HDAC4, CDC42BPA, MYH10
kidney	GOTERM_BP_DIRECT	GO:0034765~regulation of ion transmembrane transport	5	0.00535807	KCNJ15, KCND3, CLIC4, SCN8A, KCNE4
kidney	KEGG_PATHWAY	hsa03320:PPAR signaling pathway	4	0.0118234	PPARA, ACOX1, UCP1, SLC27A2
kidney	GOTERM_MF_DIRECT	GO:0044325~ion channel binding	4	0.0334647	KCND3, PPP1R9A, PKP2, KCNE4
liver	GOTERM_BP_DIRECT	GO:0007223~Wnt signaling pathway, calcium modulating pathway	6	0.000197	WNT5A, CALM3, GNG2, AGO3, FZD5, FZD4
liver	KEGG_PATHWAY	hsa04310:Wnt signaling pathway	9	0.000599	WNT5A, TBL1XR1, NKD1, CCND2, CAMK2G, MAPK8, FZD5, FZD4, FZD7
liver	GOTERM_MF_DIRECT	GO:0042813~Wnt-activated receptor activity	4	0.003293	FRZB, FZD5, FZD4, FZD7
liver	GOTERM_MF_DIRECT	GO:0017147~Wnt-protein binding	4	0.008775	FRZB, FZD5, FZD4, FZD7
liver	GOTERM_BP_DIRECT	GO:0006661~phosphatidylinositol biosynthetic process	4	0.047094	SLC27A1, PIK3R6, OCRL, PIK3R1
liver	GOTERM_BP_DIRECT	GO:0032148~activation of protein kinase B activity	3	0.050475	WNT5A, PINK1, MT3
lung	GOTERM_BP_DIRECT	GO:0043306~positive regulation of mast cell degranulation	3	0.000919551	GAB2, ADORA2B, IL4R
lung	GOTERM_BP_DIRECT	GO:0071222~cellular response to lipopolysaccharide	4	0.0117149	ZFP36, LITAF, CD80, NR1H4
muscle	GOTERM_BP_DIRECT	GO:0048146~positive regulation of fibroblast proliferation	7	0.000403	FBLN1, PDGFRA, ESR1, SIRT6, ABL1, AQP1, GAS6
muscle	GOTERM_MF_DIRECT	GO:0044325~ion channel binding	6	0.052972	KCNC1, LYN, KCNAB1, CBARP, AKAP6, NEDD4L
