# Supplementary material for: Comparative microRNA Transcriptomes in Domestic Goats Reveal Acclimatization to High Altitude
Source: Front Genet. 2020 Jul 31;11:809. doi: 10.3389/fgene.2020.00809 (PMC7411263; doi:10.3389/fgene.2020.00809)
Supplement: TABLE S3 — High-confidence target genes participated in high-altitude-related response according to the literature. [file Table_3.xlsx]

## Sheet: Sheet1
Table S3. High-confidence target genes participated in high-altitude-related response according to the literature.
Process	Target gene	miRNA	Reference
Response to DNA damage	RAD23B	chi-let-7a-5p,chi-miR-101-5p,chi-miR-107-3p,chi-miR-199c-5p,chi-miR-30c-5p,chi-miR-379-5p,chi-miR-411a-3p,chi-miR-493-5p,chi-miR-495-3p,chi-miR-96-5p,conserve-chi-miR-106a-5p,conserve-chi-miR-132-1-3p,conserve-chi-miR-1434-5p,conserve-chi-miR-2284a-3p,conserve-chi-miR-2355-5p,conserve-chi-miR-3099-3p,conserve-chi-miR-4286-3p,conserve-chi-miR-6784-5p	(Crosby et al., 2009)
Response to DNA damage	CDKN1C	chi-miR-107-3p,chi-miR-154a-3p,chi-miR-184-5p,chi-miR-382-5p,chi-miR-450-3p,chi-miR-493-5p,chi-miR-655-3p,chi-miR-96-5p,conserve-chi-miR-106a-5p,conserve-chi-miR-1434-5p,conserve-chi-miR-145-1-3p,conserve-chi-miR-3099-3p,conserve-chi-miR-3099-5p,conserve-chi-miR-323b-3p,conserve-chi-miR-3561-5p,conserve-chi-miR-507-3p,conserve-chi-miR-6784-3p,conserve-chi-miR-6789-3p,conserve-chi-miR-7705-5p	(Fornari et al., 2008)
Response to DNA damage	CDKN1B	chi-miR-199c-5p,chi-miR-202-5p,chi-miR-30d-3p,chi-miR-409-5p,conserve-chi-miR-132-5p,conserve-chi-miR-1376-3p,conserve-chi-miR-1842-3p,conserve-chi-miR-208a-3p,conserve-chi-miR-2284a-3p,conserve-chi-miR-2284a-5p,conserve-chi-miR-2474-1-5p,conserve-chi-miR-3069-1-3p,conserve-chi-miR-3099-3p,conserve-chi-miR-3099-5p,conserve-chi-miR-323b-3p,conserve-chi-miR-339a-1-5p,conserve-chi-miR-375-3p,conserv…	(Fornari et al., 2008; Cuesta et al., 2009)
Response to DNA damage	MSH2	chi-miR-381-3p,conserve-chi-miR-132-3p,conserve-chi-miR-1376-3p,conserve-chi-miR-4286-3p	(Wan et al., 2009; Yu et al., 2010)
Response to DNA damage	ATM	chi-miR-199c-5p,chi-miR-381-3p,conserve-chi-miR-1180-3p,conserve-chi-miR-132-3p,conserve-chi-miR-1376-3p,conserve-chi-miR-208a-3p,conserve-chi-miR-2284a-5p,conserve-chi-miR-2285c-1-3p,conserve-chi-miR-27a-5p,conserve-chi-miR-299-5p,conserve-chi-miR-375-3p,conserve-chi-miR-3926-1-3p,conserve-chi-miR-507a-3p,conserve-chi-miR-676-3p,conserve-chi-miR-9009-3p	(Hu et al., 2010)
Response to DNA damage	CCNG1	chi-miR-154a-3p,chi-miR-376b-3p,chi-miR-376c-3p,chi-miR-381-3p,chi-miR-382-5p,chi-miR-409-5p,chi-miR-411a-3p,chi-miR-450-3p,chi-miR-655-3p,chi-miR-96-5p,conserve-chi-miR-106a-5p,conserve-chi-miR-132-1-3p,conserve-chi-miR-1376-3p,conserve-chi-miR-2284a-3p,conserve-chi-miR-27a-5p,conserve-chi-miR-3099-3p,conserve-chi-miR-3099-5p,conserve-chi-miR-3185-3p,conserve-chi-miR-323b-3p,conserve-chi-miR-471…	(Gramantieri et al., 2007)
Response to DNA damage	PPM1D	chi-miR-107-5p,chi-miR-381-3p,conserve-chi-miR-132-3p,conserve-chi-miR-1842-3p,conserve-chi-miR-208a-3p,conserve-chi-miR-2284a-3p,conserve-chi-miR-2284a-5p,conserve-chi-miR-323b-3p,conserve-chi-miR-676-3p,conserve-chi-miR-7669-5p	(Zhang et al., 2010)
Response to DNA damage	CCNE1	chi-miR-107-5p,chi-miR-199c-5p,chi-miR-382-5p,chi-miR-411a-3p,chi-miR-493-5p,chi-miR-655-3p,chi-miR-96-5p,conserve-chi-miR-1180-3p,conserve-chi-miR-132-5p,conserve-chi-miR-1376-3p,conserve-chi-miR-2284a-3p,conserve-chi-miR-2285c-1-3p,conserve-chi-miR-27a-5p,conserve-chi-miR-296-5p,conserve-chi-miR-3069-1-3p,conserve-chi-miR-3185-3p,conserve-chi-miR-507-3p,conserve-chi-miR-676-3p,conserve-chi-miR-…	(Bonci et al., 2008)
Response to DNA damage	BRCA1	conserve-chi-miR-299-5p	(Moskwa et al., 2011)
Response to DNA damage	CCND1	chi-miR-202-5p,chi-miR-221-3p,chi-miR-30d-3p,chi-miR-376b-3p,chi-miR-381-5p,chi-miR-92b-3p,conserve-chi-miR-132-5p,conserve-chi-miR-208a-3p,conserve-chi-miR-2284a-5p,conserve-chi-miR-2355-5p,conserve-chi-miR-2379-5p,conserve-chi-miR-2474-1-5p,conserve-chi-miR-2474-3p,conserve-chi-miR-3069-1-3p,conserve-chi-miR-3185-3p,conserve-chi-miR-4286-3p,conserve-chi-miR-4524a-1-5p,conserve-chi-miR-507a-3p,c…	(Cohen et al., 2009)
Response to DNA damage	RAD52	chi-miR-154b-5p,chi-miR-199c-3p,chi-miR-381-3p,chi-miR-96-5p,conserve-chi-miR-1234-3p,conserve-chi-miR-132-1-3p,conserve-chi-miR-132-3p,conserve-chi-miR-132-5p,conserve-chi-miR-2284a-3p,conserve-chi-miR-2379-5p,conserve-chi-miR-296-5p,conserve-chi-miR-3069-1-3p,conserve-chi-miR-3099-3p,conserve-chi-miR-3185-3p,conserve-chi-miR-4286-3p,conserve-chi-miR-507-3p,conserve-chi-miR-6523a-3p,conserve-chi…	(Crosby et al., 2009)
Response to DNA damage	CDK6	chi-miR-101-5p,chi-miR-154b-5p,chi-miR-199c-3p,chi-miR-199c-5p,chi-miR-221-3p,chi-miR-30d-3p,chi-miR-376b-3p,chi-miR-381-3p,chi-miR-381-5p,chi-miR-409-5p,chi-miR-450-3p,conserve-chi-miR-1234-3p,conserve-chi-miR-132-3p,conserve-chi-miR-132-5p,conserve-chi-miR-1376-3p,conserve-chi-miR-1434-5p,conserve-chi-miR-1842-3p,conserve-chi-miR-2284a-3p,conserve-chi-miR-2379-5p,conserve-chi-miR-2474-3p,conser…	(Pierson et al., 2008; Yang et al., 2009; Zhao et al., 2010)
Apoptosis	TP63	chi-miR-101-5p,chi-miR-199c-3p,chi-miR-202-5p,chi-miR-30c-5p,chi-miR-382-5p,chi-miR-411a-3p,chi-miR-425-5p,chi-miR-450-3p,chi-miR-665-3p,conserve-chi-miR-132-5p,conserve-chi-miR-1376-3p,conserve-chi-miR-1434-5p,conserve-chi-miR-1842-3p,conserve-chi-miR-2284a-3p,conserve-chi-miR-2285c-1-3p,conserve-chi-miR-2355-5p,conserve-chi-miR-27a-5p,conserve-chi-miR-3069-1-3p,conserve-chi-miR-3099-3p,conserve…	(Papagiannakopoulos et al., 2008)
Apoptosis	PEA15	chi-miR-199c-5p,chi-miR-30a-3p,chi-miR-409-5p,chi-miR-450-3p,chi-miR-493-3p,chi-miR-493-5p,conserve-chi-miR-1234-3p,conserve-chi-miR-125a-5p,conserve-chi-miR-132-3p,conserve-chi-miR-1434-5p,conserve-chi-miR-1842-3p,conserve-chi-miR-2285c-1-3p,conserve-chi-miR-2355-5p,conserve-chi-miR-2379-5p,conserve-chi-miR-2474-3p,conserve-chi-miR-27a-5p,conserve-chi-miR-3099-3p,conserve-chi-miR-3185-3p,conserv…	(Incoronato et al., 2010)
Apoptosis	PTPN13	conserve-chi-miR-27a-5p,conserve-chi-miR-323b-3p,conserve-chi-miR-375-3p,conserve-chi-miR-509-3p	(Schickel et al., 2010)
Apoptosis	PTEN	chi-miR-202-5p,chi-miR-381-3p,conserve-chi-miR-1180-3p,conserve-chi-miR-132-3p,conserve-chi-miR-1376-3p,conserve-chi-miR-208a-3p,conserve-chi-miR-2284a-5p,conserve-chi-miR-2285c-1-3p,conserve-chi-miR-2379-5p,conserve-chi-miR-2474-1-5p,conserve-chi-miR-299-5p,conserve-chi-miR-3069-1-3p,conserve-chi-miR-3185-3p,conserve-chi-miR-375-3p,conserve-chi-miR-3926-1-3p,conserve-chi-miR-4286-3p,conserve-chi…	(Papagiannakopoulos et al., 2008)
Apoptosis	FADD	chi-miR-154b-5p,chi-miR-199c-5p,chi-miR-221-3p,chi-miR-30d-3p,chi-miR-381-3p,chi-miR-381-5p,chi-miR-409-5p,conserve-chi-miR-132-5p,conserve-chi-miR-1842-3p,conserve-chi-miR-2285c-1-3p,conserve-chi-miR-2379-5p,conserve-chi-miR-2474-1-5p,conserve-chi-miR-2474-3p,conserve-chi-miR-27a-5p,conserve-chi-miR-3069-1-3p,conserve-chi-miR-3185-3p,conserve-chi-miR-339a-1-5p,conserve-chi-miR-4286-3p,conserve-c…	(Calin et al., 2005)
Apoptosis	PDCD4	chi-miR-199c-5p,chi-miR-30d-3p,conserve-chi-miR-1376-3p,conserve-chi-miR-208a-3p,conserve-chi-miR-676-3p	(Papagiannakopoulos et al., 2008)
Angiogenesis	HGS	chi-miR-30d-3p,conserve-chi-miR-2285c-1-3p,conserve-chi-miR-27a-5p,conserve-chi-miR-339a-1-5p,conserve-chi-miR-375-3p,conserve-chi-miR-3926-1-3p,conserve-chi-miR-4286-3p,conserve-chi-miR-4524a-1-5p,conserve-chi-miR-6523a-3p	(Wurdinger et al., 2008)
Angiogenesis	SPRED1	chi-miR-199c-3p,chi-miR-202-5p,chi-miR-30d-3p,chi-miR-381-3p,conserve-chi-miR-132-3p,conserve-chi-miR-1376-3p,conserve-chi-miR-208a-3p,conserve-chi-miR-2284a-5p,conserve-chi-miR-2285c-1-3p,conserve-chi-miR-2474-1-5p,conserve-chi-miR-3099-5p,conserve-chi-miR-3185-3p,conserve-chi-miR-375-3p,conserve-chi-miR-507-3p,conserve-chi-miR-676-3p,conserve-chi-miR-6838-3p,conserve-chi-miR-6900-5p,conserve-ch…	(Fish et al., 2008; Kuhnert et al., 2008; Wang et al., 2008b)
Angiogenesis	HOXA5	chi-miR-221-3p,chi-miR-30d-3p,conserve-chi-miR-27a-5p,conserve-chi-miR-3069-1-3p,conserve-chi-miR-375-3p,conserve-chi-miR-507-3p,conserve-chi-miR-7705-5p	(Chen and Gorski, 2008)
Angiogenesis	PIK3R2	chi-miR-381-3p,conserve-chi-miR-132-5p,conserve-chi-miR-2284a-3p,conserve-chi-miR-2379-5p,conserve-chi-miR-3069-1-3p,conserve-chi-miR-4286-3p,conserve-chi-miR-507-3p,conserve-chi-miR-7669-5p,conserve-chi-miR-7851-3p,conserve-chi-miR-9009-3p	(Fish et al., 2008; Kuhnert et al., 2008; Wang et al., 2008b)
Angiogenesis	MEOX2	chi-let-7a-5p,chi-miR-101-5p,chi-miR-154a-3p,chi-miR-376b-3p,chi-miR-376c-3p,chi-miR-381-3p,chi-miR-382-5p,chi-miR-411a-3p,chi-miR-425-3p,chi-miR-425-5p,conserve-chi-miR-2284a-3p,conserve-chi-miR-2379-5p,conserve-chi-miR-3099-3p,conserve-chi-miR-5011-3p,conserve-chi-miR-6523a-3p,conserve-chi-miR-676-3p	(Chen and Gorski, 2008)
Energy metabolism	ISCU	chi-miR-107-3p,conserve-chi-miR-2284a-3p,conserve-chi-miR-2355-5p,conserve-chi-miR-3561-5p,conserve-chi-miR-6784-5p	(Colleoni et al., 2013)
Energy metabolism	ACSL1	chi-let-7a-5p,chi-miR-107-3p,chi-miR-184-5p,chi-miR-376b-3p,chi-miR-425-3p,chi-miR-493-3p,chi-miR-493-5p,chi-miR-495-3p,conserve-chi-miR-106a-5p,conserve-chi-miR-2284a-3p,conserve-chi-miR-2379-3p,conserve-chi-miR-3099-5p,conserve-chi-miR-4718-5p,conserve-chi-miR-5011-3p,conserve-chi-miR-7669-5p	(Li et al., 2011)
Energy metabolism	IGF1R	chi-let-7a-3p,chi-miR-101-5p,chi-miR-376b-3p,chi-miR-92b-3p,chi-miR-99b-3p,chi-miR-99b-5p,conserve-chi-miR-125a-5p,conserve-chi-miR-1376-3p,conserve-chi-miR-1842-3p,conserve-chi-miR-2284a-3p,conserve-chi-miR-2355-5p,conserve-chi-miR-2379-3p,conserve-chi-miR-2379-5p,conserve-chi-miR-2474-1-5p,conserve-chi-miR-2474-3p,conserve-chi-miR-3099-3p,conserve-chi-miR-3099-5p,conserve-chi-miR-3185-3p,conser…	(Sun et al., 2009; Zhu et al., 2011)
Energy metabolism	USP1	chi-miR-381-3p,conserve-chi-miR-2284a-3p,conserve-chi-miR-2284a-5p,conserve-chi-miR-299-5p,conserve-chi-miR-323b-3p,conserve-chi-miR-375-3p	(Poy et al., 2004; Poy et al., 2009)
Energy metabolism	CROT	chi-let-7a-5p,chi-miR-30c-5p,chi-miR-495-3p,conserve-chi-miR-106a-5p,conserve-chi-miR-2284a-5p,conserve-chi-miR-370-5p,conserve-chi-miR-509-3p,conserve-chi-miR-9009-3p	(Najafi-Shoushtari et al., 2010)
Energy metabolism	ESRRG	chi-miR-101-5p,chi-miR-107-3p,chi-miR-376b-3p,chi-miR-381-5p,chi-miR-655-3p,chi-miR-665-3p,chi-miR-96-5p,conserve-chi-miR-106a-5p,conserve-chi-miR-125a-5p,conserve-chi-miR-132-1-3p,conserve-chi-miR-1842-3p,conserve-chi-miR-2284a-3p,conserve-chi-miR-2355-5p,conserve-chi-miR-2379-3p,conserve-chi-miR-2379-5p,conserve-chi-miR-3099-3p,conserve-chi-miR-323b-3p,conserve-chi-miR-339a-1-5p,conserve-chi-mi…	(Eichner et al., 2010; Gerin et al., 2010; Jin et al., 2010)
Energy metabolism	SLC7A1	chi-miR-30d-3p,chi-miR-381-5p,conserve-chi-miR-1180-3p,conserve-chi-miR-132-5p,conserve-chi-miR-1434-5p,conserve-chi-miR-1842-3p,conserve-chi-miR-208a-3p,conserve-chi-miR-2285c-1-3p,conserve-chi-miR-2379-5p,conserve-chi-miR-2474-1-5p,conserve-chi-miR-27a-5p,conserve-chi-miR-339a-1-5p,conserve-chi-miR-507-3p,conserve-chi-miR-6523a-3p,conserve-chi-miR-676-3p,conserve-chi-miR-6784-3p,conserve-chi-mi…	(Esau et al., 2006)
Energy metabolism	STXBP1	chi-let-7a-5p,chi-miR-154b-5p,chi-miR-199c-5p,chi-miR-221-3p,chi-miR-376b-3p,chi-miR-381-3p,chi-miR-450-3p,chi-miR-493-3p,chi-miR-493-5p,chi-miR-655-3p,conserve-chi-miR-1180-3p,conserve-chi-miR-132-3p,conserve-chi-miR-1376-3p,conserve-chi-miR-1842-3p,conserve-chi-miR-2284a-3p,conserve-chi-miR-2285c-1-3p,conserve-chi-miR-2355-5p,conserve-chi-miR-2379-5p,conserve-chi-miR-2474-1-5p,conserve-chi-miR-…	(Nakanishi et al., 2009; Esguerra et al., 2011)
Energy metabolism	INSR	chi-let-7a-3p,chi-miR-101-5p,chi-miR-107-3p,chi-miR-425-5p,chi-miR-92b-3p,conserve-chi-miR-106a-5p,conserve-chi-miR-125a-5p,conserve-chi-miR-1376-3p,conserve-chi-miR-1434-5p,conserve-chi-miR-2284a-3p,conserve-chi-miR-2355-5p,conserve-chi-miR-27a-5p,conserve-chi-miR-3099-3p,conserve-chi-miR-339a-1-5p,conserve-chi-miR-4286-3p,conserve-chi-miR-4524a-1-5p,conserve-chi-miR-5011-3p,conserve-chi-miR-676…	(Sun et al., 2009; Zhu et al., 2011)
Energy metabolism	CAV2	chi-let-7a-5p,chi-miR-101-5p,chi-miR-199c-3p,chi-miR-381-3p,chi-miR-425-5p,chi-miR-450-3p,chi-miR-493-3p,chi-miR-493-5p,chi-miR-655-3p,chi-miR-665-3p,conserve-chi-miR-132-3p,conserve-chi-miR-1376-3p,conserve-chi-miR-1434-5p,conserve-chi-miR-2284a-3p,conserve-chi-miR-2355-5p,conserve-chi-miR-2379-3p,conserve-chi-miR-27a-5p,conserve-chi-miR-3099-3p,conserve-chi-miR-323b-3p,conserve-chi-miR-4286-3p,…	(He et al., 2007)
Energy metabolism	CAV1	chi-miR-154a-3p,chi-miR-382-5p,chi-miR-411a-3p,chi-miR-450-3p,chi-miR-493-3p,chi-miR-493-5p,chi-miR-96-5p,conserve-chi-miR-125a-5p,conserve-chi-miR-132-3p,conserve-chi-miR-132-5p,conserve-chi-miR-2284a-3p,conserve-chi-miR-2379-5p,conserve-chi-miR-27a-5p,conserve-chi-miR-323b-3p,conserve-chi-miR-4718-5p,conserve-chi-miR-5011-3p,conserve-chi-miR-507-3p,conserve-chi-miR-6523a-3p,conserve-chi-miR-770…	(Xie et al., 2009; Trajkovski et al., 2011)
Energy metabolism	CEBPA	chi-miR-107-3p,chi-miR-30c-3p,chi-miR-495-3p,chi-miR-92b-3p,conserve-chi-miR-2355-5p,conserve-chi-miR-2474-1-5p,conserve-chi-miR-299-5p,conserve-chi-miR-3926-1-3p,conserve-chi-miR-4524a-1-5p,conserve-chi-miR-506-1-3p,conserve-chi-miR-507a-3p,conserve-chi-miR-7705-5p,conserve-chi-miR-7851-3p,conserve-chi-miR-8816-3p	(Lin et al., 2009)
Energy metabolism	PIK3R1	chi-miR-199c-3p,chi-miR-202-5p,chi-miR-221-3p,chi-miR-30d-3p,chi-miR-376b-3p,chi-miR-381-3p,conserve-chi-miR-132-3p,conserve-chi-miR-1376-3p,conserve-chi-miR-208a-3p,conserve-chi-miR-2284a-3p,conserve-chi-miR-2284a-5p,conserve-chi-miR-2474-3p,conserve-chi-miR-27a-5p,conserve-chi-miR-3069-1-3p,conserve-chi-miR-3099-3p,conserve-chi-miR-3185-3p,conserve-chi-miR-323b-3p,conserve-chi-miR-339a-1-5p,con…	(Pandey et al., 2011)
Energy metabolism	ONECUT2	chi-miR-154b-5p,chi-miR-199c-5p,chi-miR-221-3p,chi-miR-30c-3p,chi-miR-30c-5p,chi-miR-30d-3p,chi-miR-376c-3p,chi-miR-379-5p,chi-miR-381-3p,chi-miR-409-5p,chi-miR-495-3p,chi-miR-92b-3p,conserve-chi-miR-1180-3p,conserve-chi-miR-1842-3p,conserve-chi-miR-208a-3p,conserve-chi-miR-2284a-5p,conserve-chi-miR-2285c-1-3p,conserve-chi-miR-2474-1-5p,conserve-chi-miR-296-5p,conserve-chi-miR-299-5p,conserve-chi…	(Plaisance et al., 2006)
Energy metabolism	JAK2	chi-miR-199c-5p,chi-miR-381-3p,conserve-chi-miR-132-5p,conserve-chi-miR-1376-3p,conserve-chi-miR-2284a-3p,conserve-chi-miR-2284a-5p,conserve-chi-miR-3069-1-3p,conserve-chi-miR-3185-3p,conserve-chi-miR-375-3p,conserve-chi-miR-3926-1-3p,conserve-chi-miR-4524a-1-5p,conserve-chi-miR-507-3p,conserve-chi-miR-676-3p,conserve-chi-miR-6838-3p	(Poy et al., 2009)
Energy metabolism	CPT1A	chi-miR-30d-3p,chi-miR-92b-3p,conserve-chi-miR-1180-3p,conserve-chi-miR-125a-5p,conserve-chi-miR-132-3p,conserve-chi-miR-208a-3p,conserve-chi-miR-2285c-1-3p,conserve-chi-miR-2355-5p,conserve-chi-miR-27a-5p,conserve-chi-miR-370-5p,conserve-chi-miR-375-3p,conserve-chi-miR-3926-1-3p,conserve-chi-miR-507a-3p,conserve-chi-miR-7851-3p,conserve-chi-miR-9009-3p,conserve-chi-miR-9243c-3p	(Rayner et al., 2010; Davalos et al., 2011)
Energy metabolism	SIRT6	chi-miR-154b-5p,chi-miR-199c-5p,chi-miR-30d-3p,conserve-chi-miR-1180-3p,conserve-chi-miR-1842-3p,conserve-chi-miR-4524a-1-5p,conserve-chi-miR-7669-5p	(Davalos et al., 2011; Rayner et al., 2011)
Energy metabolism	OSBPL8	chi-miR-101-5p,chi-miR-199c-5p,chi-miR-202-5p,chi-miR-381-3p,conserve-chi-miR-1234-3p,conserve-chi-miR-132-3p,conserve-chi-miR-132-5p,conserve-chi-miR-1376-3p,conserve-chi-miR-1434-5p,conserve-chi-miR-1842-3p,conserve-chi-miR-208a-3p,conserve-chi-miR-2284a-3p,conserve-chi-miR-2284a-5p,conserve-chi-miR-2285c-1-3p,conserve-chi-miR-27a-5p,conserve-chi-miR-299-5p,conserve-chi-miR-3099-3p,conserve-chi…	(Esau et al., 2004; Takanabe et al., 2008)
Energy metabolism	RAB27A	chi-miR-101-5p,chi-miR-202-5p,chi-miR-381-3p,chi-miR-450-3p,conserve-chi-miR-132-3p,conserve-chi-miR-132-5p,conserve-chi-miR-1376-3p,conserve-chi-miR-2284a-3p,conserve-chi-miR-2379-3p,conserve-chi-miR-2474-1-5p,conserve-chi-miR-27a-5p,conserve-chi-miR-299-5p,conserve-chi-miR-3069-1-3p,conserve-chi-miR-3099-3p,conserve-chi-miR-3099-5p,conserve-chi-miR-323b-3p,conserve-chi-miR-4286-3p,conserve-chi-…	(Lovis et al., 2008a)
Energy metabolism	VAMP2	chi-let-7a-3p,chi-miR-199c-3p,chi-miR-199c-5p,chi-miR-409-5p,chi-miR-92b-3p,conserve-chi-miR-1842-3p,conserve-chi-miR-2284a-3p,conserve-chi-miR-2285c-1-3p,conserve-chi-miR-2355-5p,conserve-chi-miR-2474-1-5p,conserve-chi-miR-3185-3p,conserve-chi-miR-323b-3p,conserve-chi-miR-339a-1-5p,conserve-chi-miR-4286-3p,conserve-chi-miR-4524a-1-5p,conserve-chi-miR-5011-3p,conserve-chi-miR-507-3p,conserve-chi-…	(Lovis et al., 2008b)
Energy metabolism	MTPN	chi-miR-199c-3p,chi-miR-199c-5p,chi-miR-30d-3p,chi-miR-381-3p,chi-miR-381-5p,conserve-chi-miR-1234-3p,conserve-chi-miR-1376-3p,conserve-chi-miR-208a-3p,conserve-chi-miR-2284a-3p,conserve-chi-miR-2285c-1-3p,conserve-chi-miR-2474-1-5p,conserve-chi-miR-2474-3p,conserve-chi-miR-27a-5p,conserve-chi-miR-299-5p,conserve-chi-miR-3185-3p,conserve-chi-miR-375-3p,conserve-chi-miR-3926-1-3p,conserve-chi-miR-…	(Poy et al., 2009)
Energy metabolism	SLC16A1	chi-let-7a-5p,chi-miR-376b-3p,chi-miR-425-5p,chi-miR-495-3p,chi-miR-99b-3p,conserve-chi-miR-106a-5p,conserve-chi-miR-125a-5p,conserve-chi-miR-132-1-3p,conserve-chi-miR-1842-3p,conserve-chi-miR-2284a-5p,conserve-chi-miR-2355-5p,conserve-chi-miR-323b-3p,conserve-chi-miR-3561-5p,conserve-chi-miR-370-5p,conserve-chi-miR-5011-3p,conserve-chi-miR-507a-3p,conserve-chi-miR-6838-3p,conserve-chi-miR-7669-5…	(He et al., 2007)
Energy metabolism	PPARD	conserve-chi-miR-1180-3p,conserve-chi-miR-132-5p,conserve-chi-miR-2284a-5p,conserve-chi-miR-2474-1-5p,conserve-chi-miR-2474-3p,conserve-chi-miR-27a-5p,conserve-chi-miR-296-5p,conserve-chi-miR-339a-1-5p,conserve-chi-miR-4286-3p,conserve-chi-miR-4524a-1-5p,conserve-chi-miR-6523a-3p,conserve-chi-miR-6784-5p,conserve-chi-miR-7669-5p,conserve-chi-miR-9009-3p,conserve-chi-miR-9300-5p	(el Azzouzi et al., 2013)
Energy metabolism	IRS2	chi-let-7a-3p,chi-miR-107-5p,chi-miR-184-5p,chi-miR-30c-3p,chi-miR-30c-5p,chi-miR-30d-3p,chi-miR-411a-3p,chi-miR-92b-3p,chi-miR-99b-3p,chi-miR-99b-5p,conserve-chi-miR-27a-5p,conserve-chi-miR-3099-3p,conserve-chi-miR-323b-3p,conserve-chi-miR-339a-1-5p,conserve-chi-miR-3561-5p,conserve-chi-miR-4286-3p,conserve-chi-miR-5011-3p,conserve-chi-miR-6523a-3p,conserve-chi-miR-676-3p,conserve-chi-miR-6784-3…	(Sun et al., 2009; Zhu et al., 2011)
Energy metabolism	FOXA2	chi-miR-199c-3p,chi-miR-30d-3p,chi-miR-381-5p,conserve-chi-miR-208a-3p,conserve-chi-miR-2284a-5p,conserve-chi-miR-2379-5p,conserve-chi-miR-3069-1-3p,conserve-chi-miR-3561-5p,conserve-chi-miR-7851-3p	(Baroukh et al., 2007)
Energy metabolism	PDPK1	chi-miR-101-5p,chi-miR-199c-5p,chi-miR-221-3p,chi-miR-30a-3p,chi-miR-409-5p,conserve-chi-miR-1376-3p,conserve-chi-miR-1434-5p,conserve-chi-miR-1842-3p,conserve-chi-miR-208a-3p,conserve-chi-miR-2284a-3p,conserve-chi-miR-2285c-1-3p,conserve-chi-miR-2474-1-5p,conserve-chi-miR-27a-5p,conserve-chi-miR-3185-3p,conserve-chi-miR-339a-1-5p,conserve-chi-miR-375-3p,conserve-chi-miR-3926-1-3p,conserve-chi-mi…	(El Ouaamari et al., 2008)
Energy metabolism	GABPA	chi-miR-154b-5p,chi-miR-199c-3p,chi-miR-202-5p,conserve-chi-miR-1234-3p,conserve-chi-miR-132-3p,conserve-chi-miR-132-5p,conserve-chi-miR-1376-3p,conserve-chi-miR-1842-3p,conserve-chi-miR-2284a-3p,conserve-chi-miR-2284a-5p,conserve-chi-miR-2285c-1-3p,conserve-chi-miR-27a-5p,conserve-chi-miR-299-5p,conserve-chi-miR-3099-3p,conserve-chi-miR-3099-5p,conserve-chi-miR-3185-3p,conserve-chi-miR-339a-1-5p…	(Gerin et al., 2010; Jin et al., 2010)
Erythropoiesis	ACVR1B	chi-miR-107-3p,chi-miR-199c-3p,chi-miR-199c-5p,chi-miR-202-5p,chi-miR-30a-3p,chi-miR-30d-3p,conserve-chi-miR-132-3p,conserve-chi-miR-1376-3p,conserve-chi-miR-2284a-5p,conserve-chi-miR-2285c-1-3p,conserve-chi-miR-2355-5p,conserve-chi-miR-2379-5p,conserve-chi-miR-2474-1-5p,conserve-chi-miR-3185-3p,conserve-chi-miR-3561-5p,conserve-chi-miR-4524a-1-5p,conserve-chi-miR-509-3p,conserve-chi-miR-7851-3p,…	(Wang et al., 2008a)
Erythropoiesis	LMO2	chi-miR-30d-3p,conserve-chi-miR-132-3p,conserve-chi-miR-132-5p,conserve-chi-miR-1376-3p,conserve-chi-miR-208a-3p,conserve-chi-miR-2355-5p,conserve-chi-miR-3185-3p,conserve-chi-miR-4286-3p,conserve-chi-miR-6838-3p	(Felli et al., 2009; Yuan et al., 2009)
Erythropoiesis	MYB	chi-miR-30d-3p,chi-miR-493-5p,conserve-chi-miR-132-3p,conserve-chi-miR-1376-3p,conserve-chi-miR-210-3p,conserve-chi-miR-2284a-3p,conserve-chi-miR-2284a-5p,conserve-chi-miR-2474-1-5p,conserve-chi-miR-3069-1-3p,conserve-chi-miR-323b-3p,conserve-chi-miR-3926-1-3p,conserve-chi-miR-6523a-3p,conserve-chi-miR-676-3p	(Barroga et al., 2008; Lu et al., 2008)
