# Supplementary material for: Comparative microRNA Transcriptomes in Domestic Goats Reveal Acclimatization to High Altitude
Source: Front Genet. 2020 Jul 31;11:809. doi: 10.3389/fgene.2020.00809 (PMC7411263; doi:10.3389/fgene.2020.00809)
Supplement: TABLE S4 — Expression alteration of miRNAs and target genes involved in pathways related to high-altitude acclimatization. [file Table_4.xlsx]

## Sheet: Sheet1
Table S4. Experssion alteration of miRNAs and target genes involved in pathways related to high-altitude adaptation.
Pathway	miRNA/target gene	Tissue
		Heart	Lung	Spleen	Muscle	Liver	Kidney
HIF-1 signaling pathway	conserve-chi-miR-2284a-3p/EGLN3	no	no	no	up/down	no	no
HIF-1 signaling pathway	conserve-chi-miR-2355-5p/SERPINE1	no	up/down	no	no	no	no
HIF-1 signaling pathway	conserve-chi-miR-4286-3p/AKT3	no	no	no	up/down	no	no
HIF-1 signaling pathway	chi-miR-376b-3p/ANGPT2	no	no	no	no	no	up/down
HIF-1 signaling pathway	chi-miR-382-5p/CAMK2A	no	no	no	down/up	no	no
HIF-1 signaling pathway	conserve-chi-miR-3099-3p/PIK3CA	up/down	no	no	up/down	no	no
HIF-1 signaling pathway	conserve-chi-miR-4286-3p/PFKFB3	no	up/down	no	up/down	no	no
HIF-1 signaling pathway	chi-miR-30c-5p/EGFR	no	no	no	up/down	no	no
HIF-1 signaling pathway	chi-miR-409-5p/PIK3CD	no	no	down/up	no	no	no
HIF-1 signaling pathway	conserve-chi-miR-2284a-3p/PFKFB3	no	no	no	up/down	no	no
HIF-1 signaling pathway	novel-chi-miR-116-3p/SERPINE1	no	no	up/down	no	no	no
HIF-1 signaling pathway	conserve-chi-miR-208a-3p/CAMK2G	down/up	no	no	no	no	no
HIF-1 signaling pathway	novel-chi-miR-201-5p/ENO4	no	no	no	no	down/up	no
HIF-1 signaling pathway	novel-chi-miR-77-3p/IFNGR2	no	no	up/down	no	no	down/up
HIF-1 signaling pathway	chi-miR-495-3p/TFRC	no	no	no	down/up	no	no
HIF-1 signaling pathway	conserve-chi-miR-3099-3p/EGFR	no	no	no	up/down	no	no
HIF-1 signaling pathway	chi-let-7a-3p/EGLN3	no	no	no	up/down	no	no
HIF-1 signaling pathway	conserve-chi-miR-3099-5p/EGFR	no	no	no	up/down	no	no
HIF-1 signaling pathway	chi-miR-409-5p/PRKCB	no	no	no	no	no	down/up
HIF-1 signaling pathway	novel-chi-miR-77-3p/PRKCB	no	no	no	no	no	down/up
HIF-1 signaling pathway	conserve-chi-miR-2285c-1-3p/CAMK2G	no	down/up	no	no	no	no
HIF-1 signaling pathway	conserve-chi-miR-2355-5p/CDKN1A	no	up/down	no	no	no	no
HIF-1 signaling pathway	chi-let-7a-3p/PIK3R3	no	no	no	up/down	no	no
HIF-1 signaling pathway	conserve-chi-miR-2355-5p/PFKFB3	no	up/down	no	no	no	no
HIF-1 signaling pathway	conserve-chi-miR-106a-5p/TFRC	down/up	no	no	no	down/up	no
HIF-1 signaling pathway	chi-miR-30d-3p/PIK3R3	no	no	no	no	no	up/down
HIF-1 signaling pathway	conserve-chi-miR-2284a-3p/AKT3	no	no	no	up/down	no	no
HIF-1 signaling pathway	conserve-chi-miR-3099-3p/ENO4	no	no	no	no	down/up	no
HIF-1 signaling pathway	conserve-chi-miR-3099-5p/PIK3R3	no	no	no	up/down	no	no
HIF-1 signaling pathway	novel-chi-miR-201-5p/ANGPT1	no	no	no	no	down/up	no
HIF-1 signaling pathway	chi-miR-376b-3p/PIK3R3	no	no	no	no	no	up/down
HIF-1 signaling pathway	conserve-chi-miR-2284a-5p/CDKN1A	no	no	no	no	up/down	no
HIF-1 signaling pathway	chi-miR-30a-3p/PFKFB3	no	no	no	no	up/down	no
HIF-1 signaling pathway	conserve-chi-miR-208a-3p/PLCG2	down/up	no	no	no	no	no
HIF-1 signaling pathway	novel-chi-miR-201-5p/TFRC	no	no	no	no	down/up	no
HIF-1 signaling pathway	conserve-chi-miR-210-3p/PIK3R3	no	no	no	up/down	no	no
HIF-1 signaling pathway	conserve-chi-miR-3099-3p/EIF4E	up/down	no	no	up/down	no	no
HIF-1 signaling pathway	conserve-chi-miR-2284a-3p/PDK1	no	no	no	up/down	no	no
HIF-1 signaling pathway	conserve-chi-miR-509-3p/CAMK2G	down/up	no	no	no	no	no
HIF-1 signaling pathway	chi-miR-199c-3p/CAMK2A	no	no	no	down/up	no	no
HIF-1 signaling pathway	novel-chi-miR-136-5p/CDKN1A	no	no	up/down	no	no	no
HIF-1 signaling pathway	conserve-chi-miR-509-3p/CAMK2A	down/up	no	no	no	no	no
HIF-1 signaling pathway	chi-miR-381-3p/TFRC	no	no	no	down/up	no	no
HIF-1 signaling pathway	conserve-chi-miR-5011-3p/FLT1	down/up	no	no	no	no	no
HIF-1 signaling pathway	chi-miR-655-3p/TFRC	no	no	no	down/up	no	no
HIF-1 signaling pathway	conserve-chi-miR-4286-3p/EGFR	no	no	no	up/down	no	no
HIF-1 signaling pathway	conserve-chi-miR-2284a-3p/EGFR	no	no	no	up/down	no	no
HIF-1 signaling pathway	conserve-chi-miR-106a-5p/EGLN3	down/up	no	no	no	no	no
HIF-1 signaling pathway	chi-miR-107-5p/PFKFB3	no	no	no	up/down	no	no
HIF-1 signaling pathway	conserve-chi-miR-2284a-3p/PIK3CA	no	no	no	up/down	no	no
HIF-1 signaling pathway	conserve-chi-miR-2284a-3p/PIK3CB	no	no	no	up/down	no	no
HIF-1 signaling pathway	chi-miR-425-5p/EGLN3	no	no	no	up/down	no	no
HIF-1 signaling pathway	chi-miR-425-5p/EGLN1	up/down	no	no	no	no	no
HIF-1 signaling pathway	conserve-chi-miR-3069-1-3p/PLCG2	down/up	no	no	no	no	no
HIF-1 signaling pathway	conserve-chi-miR-3069-1-3p/PLCG1	down/up	no	no	no	no	no
HIF-1 signaling pathway	novel-chi-miR-232-3p/FLT1	down/up	no	no	no	no	no
HIF-1 signaling pathway	novel-chi-miR-77-3p/CAMK2G	no	no	no	no	no	down/up
HIF-1 signaling pathway	conserve-chi-miR-106a-5p/FLT1	down/up	no	no	no	no	no
HIF-1 signaling pathway	conserve-chi-miR-5011-3p/EGLN3	down/up	no	no	no	no	no
HIF-1 signaling pathway	chi-miR-665-3p/TFRC	no	no	no	down/up	no	no
HIF-1 signaling pathway	conserve-chi-miR-2284a-3p/EIF4E	no	no	no	up/down	no	no
HIF-1 signaling pathway	conserve-chi-miR-509-3p/PLCG1	down/up	no	no	no	no	no
HIF-1 signaling pathway	conserve-chi-miR-3099-3p/AKT3	no	no	no	up/down	no	no
HIF-1 signaling pathway	novel-chi-miR-77-3p/LOC102172205	no	no	up/down	no	no	no
HIF-1 signaling pathway	novel-chi-miR-77-3p/PFKFB3	no	no	up/down	no	no	no
HIF-1 signaling pathway	chi-miR-376b-3p/TFRC	no	no	no	down/up	no	no
HIF-1 signaling pathway	chi-miR-376b-3p/CAMK2D	no	no	no	no	no	up/down
HIF-1 signaling pathway	chi-miR-30a-3p/MKNK2	no	no	no	no	up/down	no
HIF-1 signaling pathway	conserve-chi-miR-3099-3p/PIK3R3	no	no	no	up/down	no	no
HIF-1 signaling pathway	conserve-chi-miR-3099-3p/CDKN1B	up/down	no	no	up/down	no	no
HIF-1 signaling pathway	conserve-chi-miR-3099-3p/PIK3CB	no	no	no	up/down	no	no
HIF-1 signaling pathway	chi-miR-409-5p/PLCG2	down/up	no	no	no	no	no
HIF-1 signaling pathway	novel-chi-miR-201-5p/FLT1	no	down/up	no	no	no	no
HIF-1 signaling pathway	conserve-chi-miR-3099-5p/AKT3	no	no	no	up/down	no	no
HIF-1 signaling pathway	conserve-chi-miR-3099-3p/EGLN1	up/down	no	no	no	no	no
HIF-1 signaling pathway	chi-miR-425-5p/RBX1	no	up/down	no	no	no	no
HIF-1 signaling pathway	chi-miR-450-3p/PIK3CD	no	no	down/up	no	no	no
HIF-1 signaling pathway	novel-chi-miR-77-3p/SERPINE1	no	no	up/down	no	no	no
HIF-1 signaling pathway	conserve-chi-miR-3099-5p/CDKN1B	up/down	no	no	up/down	no	no
HIF-1 signaling pathway	chi-miR-409-5p/FLT1	down/up	no	no	no	no	no
HIF-1 signaling pathway	chi-miR-379-5p/CAMK2G	no	no	no	down/up	no	no
HIF-1 signaling pathway	conserve-chi-miR-2284a-3p/CDKN1B	no	no	no	up/down	no	no
HIF-1 signaling pathway	conserve-chi-miR-2284a-5p/SERPINE1	no	no	no	no	up/down	no
HIF-1 signaling pathway	chi-miR-379-5p/CAMK2A	no	no	no	down/up	no	no
HIF-1 signaling pathway	conserve-chi-miR-3099-3p/PDK1	no	no	no	up/down	no	no
HIF-1 signaling pathway	chi-miR-30d-3p/PFKFB3	no	no	no	no	up/down	up/down
HIF-1 signaling pathway	conserve-chi-miR-3099-5p/PDK1	no	no	no	up/down	no	no
HIF-1 signaling pathway	conserve-chi-miR-4286-3p/PIK3R3	no	no	no	up/down	no	no
HIF-1 signaling pathway	conserve-chi-miR-4286-3p/SERPINE1	no	up/down	no	up/down	no	no
HIF-1 signaling pathway	novel-chi-miR-91-3p/MKNK2	no	no	no	no	up/down	no
HIF-1 signaling pathway	chi-miR-30d-3p/TEK	no	no	no	no	no	up/down
HIF-1 signaling pathway	novel-chi-miR-136-5p/LOC102172205	no	no	up/down	no	no	no
HIF-1 signaling pathway	chi-miR-202-5p/PIK3CD	no	no	down/up	no	no	no
HIF-1 signaling pathway	chi-miR-495-3p/SERPINE1	no	no	no	no	up/down	no
HIF-1 signaling pathway	chi-miR-30c-3p/EGFR	no	no	no	up/down	no	no
HIF-1 signaling pathway	chi-miR-30c-3p/PFKFB3	no	no	no	up/down	no	no
HIF-1 signaling pathway	conserve-chi-miR-3069-1-3p/CAMK2G	down/up	no	no	no	no	no
HIF-1 signaling pathway	novel-chi-miR-116-3p/PIK3CA	up/down	no	no	no	no	no
HIF-1 signaling pathway	conserve-chi-miR-4286-3p/PIK3CB	no	no	no	up/down	no	no
HIF-1 signaling pathway	conserve-chi-miR-4286-3p/CDKN1A	no	up/down	no	no	no	no
HIF-1 signaling pathway	novel-chi-miR-77-3p/LOC102175938	no	no	up/down	no	no	no
HIF-1 signaling pathway	conserve-chi-miR-4286-3p/CDKN1B	no	no	no	up/down	no	no
Insulin signaling pathway	conserve-chi-miR-4286-3p/AKT3	no	no	no	up/down	no	no
Insulin signaling pathway	novel-chi-miR-77-3p/MAPK8	no	no	no	no	no	down/up
Insulin signaling pathway	conserve-chi-miR-106a-5p/GYS1	down/up	no	no	no	no	no
Insulin signaling pathway	novel-chi-miR-77-3p/FOXO1	no	no	no	no	no	down/up
Insulin signaling pathway	chi-miR-409-5p/PIK3CD	no	no	down/up	no	no	no
Insulin signaling pathway	novel-chi-miR-210-3p/FOXO1	up/down	no	no	no	no	no
Insulin signaling pathway	conserve-chi-miR-4286-3p/ACACB	no	no	no	up/down	no	no
Insulin signaling pathway	novel-chi-miR-77-3p/PTPN1	no	no	no	no	no	down/up
Insulin signaling pathway	chi-miR-376b-3p/PCK2	no	no	no	down/up	no	no
Insulin signaling pathway	chi-miR-30c-3p/CBLB	no	no	no	up/down	no	no
Insulin signaling pathway	conserve-chi-miR-2284a-5p/SOCS3	no	no	no	no	up/down	no
Insulin signaling pathway	conserve-chi-miR-2284a-5p/SOCS1	no	no	no	no	up/down	no
Insulin signaling pathway	chi-miR-184-5p/ACACB	no	no	no	up/down	no	no
Insulin signaling pathway	conserve-chi-miR-5011-3p/CALM1	no	no	no	no	no	down/up
Insulin signaling pathway	chi-miR-495-3p/PRKAG2	no	no	no	down/up	no	no
Insulin signaling pathway	chi-let-7a-3p/PIK3R3	no	no	no	up/down	no	no
Insulin signaling pathway	chi-miR-382-5p/PRKACA	no	no	no	down/up	no	no
Insulin signaling pathway	conserve-chi-miR-2284a-3p/AKT3	no	no	no	up/down	no	no
Insulin signaling pathway	chi-miR-495-3p/PCK1	no	no	no	down/up	no	no
Insulin signaling pathway	conserve-chi-miR-3099-5p/PIK3R3	no	no	no	up/down	no	no
Insulin signaling pathway	chi-miR-30c-5p/PHKB	no	no	no	no	down/up	no
Insulin signaling pathway	chi-miR-376b-3p/PIK3R3	no	no	no	no	no	up/down
Insulin signaling pathway	novel-chi-miR-201-5p/PHKB	no	no	no	no	down/up	no
Insulin signaling pathway	conserve-chi-miR-509-3p/PYGB	down/up	no	no	no	no	no
Insulin signaling pathway	novel-chi-miR-77-3p/PDPK1	no	no	no	no	no	down/up
Insulin signaling pathway	chi-miR-495-3p/PPP1R3B	no	no	no	down/up	no	no
Insulin signaling pathway	conserve-chi-miR-210-3p/PIK3R3	no	no	no	up/down	no	no
Insulin signaling pathway	conserve-chi-miR-3099-3p/EIF4E	up/down	no	no	up/down	no	no
Insulin signaling pathway	conserve-chi-miR-2284a-3p/SOS2	no	no	no	up/down	no	no
Insulin signaling pathway	conserve-chi-miR-3099-3p/PRKAA1	no	no	no	up/down	no	no
Insulin signaling pathway	chi-miR-92b-3p/SOCS2	no	no	no	no	up/down	no
Insulin signaling pathway	chi-miR-92b-3p/SOCS3	no	no	no	no	up/down	no
Insulin signaling pathway	chi-miR-107-3p/PTPRF	no	no	no	no	no	down/up
Insulin signaling pathway	novel-chi-miR-77-3p/CRKL	no	no	no	no	no	down/up
Insulin signaling pathway	conserve-chi-miR-210-3p/LIPE	up/down	no	no	no	no	no
Insulin signaling pathway	conserve-chi-miR-3099-5p/PPP1R3D	no	no	no	up/down	no	no
Insulin signaling pathway	conserve-chi-miR-2284a-3p/PIK3CA	no	no	no	up/down	no	no
Insulin signaling pathway	conserve-chi-miR-2284a-3p/PIK3CB	no	no	no	up/down	no	no
Insulin signaling pathway	chi-miR-409-5p/PDPK1	no	no	no	no	no	down/up
Insulin signaling pathway	novel-chi-miR-136-5p/ACACB	no	no	no	no	no	up/down
Insulin signaling pathway	chi-miR-30d-3p/SOCS2	no	no	no	no	up/down	up/down
Insulin signaling pathway	chi-miR-107-3p/MAPK8	no	no	no	no	no	down/up
Insulin signaling pathway	chi-miR-495-3p/PDE3B	no	no	no	down/up	no	no
Insulin signaling pathway	chi-miR-382-5p/PPP1R3B	no	no	no	down/up	no	no
Insulin signaling pathway	chi-miR-495-3p/GYS2	no	no	no	no	up/down	no
Insulin signaling pathway	conserve-chi-miR-509-3p/PHKB	no	no	no	no	down/up	no
Insulin signaling pathway	conserve-chi-miR-2284a-3p/EIF4E	no	no	no	up/down	no	no
Insulin signaling pathway	conserve-chi-miR-3099-5p/FOXO1	up/down	no	no	no	no	no
Insulin signaling pathway	chi-miR-30c-5p/CBLB	no	no	no	up/down	no	no
Insulin signaling pathway	novel-chi-miR-77-3p/CALM1	no	no	no	no	no	down/up
Insulin signaling pathway	chi-miR-199c-5p/PRKAG2	no	no	no	down/up	no	no
Insulin signaling pathway	conserve-chi-miR-2284a-3p/SOCS4	no	no	no	up/down	no	no
Insulin signaling pathway	chi-miR-376b-3p/RHOQ	no	no	no	no	no	up/down
Insulin signaling pathway	chi-miR-495-3p/SOCS2	no	no	no	no	up/down	no
Insulin signaling pathway	chi-miR-96-5p/PHKB	no	no	no	no	down/up	no
Insulin signaling pathway	chi-miR-376c-3p/PDE3B	no	no	no	down/up	no	no
Insulin signaling pathway	chi-miR-30a-3p/SOCS3	no	no	no	no	up/down	no
Insulin signaling pathway	conserve-chi-miR-509-3p/PPP1R3B	down/up	no	no	no	no	no
Insulin signaling pathway	conserve-chi-miR-2284a-5p/G6PC	no	no	no	no	up/down	no
Insulin signaling pathway	chi-miR-30a-3p/MKNK2	no	no	no	no	up/down	no
Insulin signaling pathway	conserve-chi-miR-3099-3p/PIK3R3	no	no	no	up/down	no	no
Insulin signaling pathway	conserve-chi-miR-3099-3p/PIK3CA	up/down	no	no	up/down	no	no
Insulin signaling pathway	conserve-chi-miR-3099-3p/PIK3CB	no	no	no	up/down	no	no
Insulin signaling pathway	chi-miR-493-5p/PRKAG2	no	no	no	down/up	no	no
Insulin signaling pathway	chi-miR-30c-5p/ACACB	no	no	no	up/down	no	no
Insulin signaling pathway	conserve-chi-miR-3099-3p/PPP1CC	up/down	no	no	no	no	no
Insulin signaling pathway	conserve-chi-miR-4286-3p/PPP1R3D	no	no	no	up/down	no	no
Insulin signaling pathway	chi-miR-495-3p/PRKACA	no	no	no	down/up	no	no
Insulin signaling pathway	conserve-chi-miR-3099-5p/AKT3	no	no	no	up/down	no	no
Insulin signaling pathway	conserve-chi-miR-5011-3p/PPP1R3B	down/up	no	no	no	no	down/up
Insulin signaling pathway	chi-miR-450-3p/PIK3CD	no	no	down/up	no	no	no
Insulin signaling pathway	conserve-chi-miR-2284a-3p/PRKAA1	no	no	no	up/down	no	no
Insulin signaling pathway	conserve-chi-miR-4286-3p/PRKAA1	no	no	no	up/down	no	no
Insulin signaling pathway	conserve-chi-miR-3099-3p/PHKB	no	no	no	no	down/up	no
Insulin signaling pathway	chi-miR-30d-3p/PIK3R3	no	no	no	no	no	up/down
Insulin signaling pathway	conserve-chi-miR-3099-3p/AKT3	no	no	no	up/down	no	no
Insulin signaling pathway	conserve-chi-miR-2284a-3p/CBLB	no	no	no	up/down	no	no
Insulin signaling pathway	chi-miR-30c-5p/PRKAA1	no	no	no	up/down	no	no
Insulin signaling pathway	chi-miR-199c-5p/ACACA	no	no	no	down/up	no	no
Insulin signaling pathway	chi-miR-107-3p/CALM1	no	no	no	no	no	down/up
Insulin signaling pathway	chi-miR-665-3p/PPP1R3B	no	no	no	down/up	no	no
Insulin signaling pathway	conserve-chi-miR-106a-5p/PPP1R3B	down/up	no	no	no	no	no
Insulin signaling pathway	chi-miR-381-3p/PDE3B	no	no	no	down/up	no	no
Insulin signaling pathway	conserve-chi-miR-2284a-3p/ACACB	no	no	no	up/down	no	no
Insulin signaling pathway	chi-let-7a-5p/GYS2	no	no	no	no	up/down	no
Insulin signaling pathway	conserve-chi-miR-4286-3p/PIK3R3	no	no	no	up/down	no	no
Insulin signaling pathway	novel-chi-miR-91-3p/MKNK2	no	no	no	no	up/down	no
Insulin signaling pathway	conserve-chi-miR-4286-3p/SOCS4	no	no	no	up/down	no	no
Insulin signaling pathway	novel-chi-miR-232-3p/PPP1R3B	down/up	no	no	no	no	no
Insulin signaling pathway	conserve-chi-miR-3099-3p/FOXO1	up/down	no	no	no	no	no
Insulin signaling pathway	chi-miR-493-5p/FLOT2	no	no	no	down/up	no	no
Insulin signaling pathway	chi-miR-199c-3p/FLOT2	no	no	no	down/up	no	no
Insulin signaling pathway	chi-miR-30c-3p/ACACB	no	no	no	up/down	no	no
Insulin signaling pathway	chi-miR-381-3p/PRKAG2	no	no	no	down/up	no	no
Insulin signaling pathway	chi-miR-92b-3p/G6PC	no	no	no	no	up/down	no
Insulin signaling pathway	chi-miR-202-5p/PIK3CD	no	no	down/up	no	no	no
Insulin signaling pathway	chi-miR-381-3p/PPP1R3B	no	no	no	down/up	no	no
Insulin signaling pathway	novel-chi-miR-116-3p/PIK3CA	up/down	no	no	no	no	no
Insulin signaling pathway	conserve-chi-miR-4286-3p/PIK3CB	no	no	no	up/down	no	no
Insulin signaling pathway	chi-miR-493-3p/FLOT2	no	no	no	down/up	no	no
Insulin signaling pathway	conserve-chi-miR-5011-3p/MAPK9	no	no	no	no	no	down/up
Insulin signaling pathway	conserve-chi-miR-5011-3p/MAPK8	no	no	no	no	no	down/up
Insulin signaling pathway	chi-miR-199c-5p/SOCS3	no	up/down	no	no	no	no
p53 signaling pathway	chi-miR-30c-5p/RRM2B	no	no	no	up/down	no	no
p53 signaling pathway	conserve-chi-miR-2355-5p/SERPINE1	no	up/down	no	no	no	no
p53 signaling pathway	chi-miR-409-5p/CCND2	down/up	no	no	no	no	no
p53 signaling pathway	chi-miR-409-5p/RRM2B	no	no	down/up	no	no	no
p53 signaling pathway	novel-chi-miR-136-5p/LOC102173997	no	up/down	no	no	no	no
p53 signaling pathway	conserve-chi-miR-2284a-5p/MDM2	no	no	no	no	up/down	no
p53 signaling pathway	chi-miR-30d-3p/PERP	no	no	no	no	no	up/down
p53 signaling pathway	conserve-chi-miR-2284a-5p/SERPINE1	no	no	no	no	up/down	no
p53 signaling pathway	chi-miR-199c-5p/RRM2	no	up/down	no	no	no	no
p53 signaling pathway	chi-miR-425-3p/BCL2L1	no	up/down	no	no	no	no
p53 signaling pathway	chi-miR-199c-5p/CDK1	no	up/down	no	no	no	no
p53 signaling pathway	chi-miR-30d-3p/THBS1	no	no	no	no	up/down	up/down
p53 signaling pathway	novel-chi-miR-136-5p/SESN1	no	no	up/down	no	no	up/down
p53 signaling pathway	chi-miR-30d-3p/CDK6	no	no	no	no	no	up/down
p53 signaling pathway	conserve-chi-miR-2284a-5p/CDKN1A	no	no	no	no	up/down	no
p53 signaling pathway	chi-miR-450-3p/TP73	no	no	down/up	no	no	no
p53 signaling pathway	conserve-chi-miR-4286-3p/CCND3	no	no	no	up/down	no	no
p53 signaling pathway	chi-miR-495-3p/LOC102173997	no	no	no	no	up/down	no
p53 signaling pathway	novel-chi-miR-91-3p/GADD45B	no	no	no	no	up/down	no
p53 signaling pathway	conserve-chi-miR-2284a-3p/RRM2B	no	no	no	up/down	no	no
p53 signaling pathway	chi-let-7e-3p/MDM2	no	no	no	no	up/down	no
p53 signaling pathway	conserve-chi-miR-4286-3p/SESN1	no	no	no	up/down	no	no
p53 signaling pathway	novel-chi-miR-116-3p/SERPINE1	no	no	up/down	no	no	no
p53 signaling pathway	novel-chi-miR-136-5p/CDKN1A	no	no	up/down	no	no	no
p53 signaling pathway	chi-miR-450-3p/CDK6	no	no	down/up	no	no	no
p53 signaling pathway	conserve-chi-miR-3099-3p/MDM2	up/down	no	no	no	no	no
p53 signaling pathway	chi-miR-425-5p/LOC102173997	no	up/down	no	no	no	no
p53 signaling pathway	conserve-chi-miR-5011-3p/STEAP3	no	no	no	no	no	down/up
p53 signaling pathway	chi-miR-409-5p/CCNG1	no	no	no	no	no	down/up
p53 signaling pathway	conserve-chi-miR-4286-3p/CDK6	no	no	no	up/down	no	no
p53 signaling pathway	conserve-chi-miR-2355-5p/BCL2L1	no	up/down	no	no	no	no
p53 signaling pathway	chi-miR-30d-3p/CCND2	no	no	no	no	no	up/down
p53 signaling pathway	conserve-chi-miR-3099-3p/RRM2B	no	no	no	up/down	no	no
p53 signaling pathway	conserve-chi-miR-4286-3p/GADD45B	no	no	no	up/down	no	no
p53 signaling pathway	chi-miR-199c-3p/THBS1	no	up/down	no	no	no	no
p53 signaling pathway	conserve-chi-miR-4286-3p/SERPINE1	no	up/down	no	up/down	no	no
p53 signaling pathway	conserve-chi-miR-4286-3p/RRM2B	no	no	no	up/down	no	no
p53 signaling pathway	novel-chi-miR-210-3p/GADD45B	up/down	no	no	no	no	no
p53 signaling pathway	chi-miR-376b-3p/CDK6	no	no	no	no	no	up/down
p53 signaling pathway	conserve-chi-miR-5011-3p/CCNG1	no	no	no	no	no	down/up
p53 signaling pathway	chi-miR-409-5p/CDK6	no	no	down/up	no	no	no
p53 signaling pathway	chi-miR-199c-5p/ATM	no	up/down	no	no	no	no
p53 signaling pathway	conserve-chi-miR-4286-3p/BCL2L1	no	up/down	no	no	no	no
p53 signaling pathway	chi-let-7a-3p/RRM2B	no	no	no	up/down	no	no
p53 signaling pathway	conserve-chi-miR-3069-1-3p/CD82	down/up	no	no	no	no	no
p53 signaling pathway	novel-chi-miR-116-3p/SHISA5	up/down	no	up/down	no	no	no
p53 signaling pathway	chi-miR-202-5p/CDK1	no	no	down/up	no	no	no
p53 signaling pathway	conserve-chi-miR-2284a-3p/PPM1D	no	no	no	up/down	no	no
p53 signaling pathway	chi-miR-107-5p/PPM1D	no	no	no	up/down	no	no
p53 signaling pathway	conserve-chi-miR-2284a-5p/PPM1D	no	no	no	no	up/down	no
p53 signaling pathway	conserve-chi-miR-4286-3p/LOC102173997	no	up/down	no	no	no	no
p53 signaling pathway	conserve-chi-miR-3099-3p/THBS1	up/down	no	no	up/down	no	no
p53 signaling pathway	conserve-chi-miR-2355-5p/CDKN1A	no	up/down	no	no	no	no
p53 signaling pathway	conserve-chi-miR-2284a-3p/CCNG2	no	no	no	up/down	no	no
p53 signaling pathway	conserve-chi-miR-509-3p/CCND2	down/up	no	no	no	no	no
p53 signaling pathway	chi-miR-450-3p/RRM2B	no	no	down/up	no	no	no
p53 signaling pathway	conserve-chi-miR-3099-5p/RRM2B	no	no	no	up/down	no	no
p53 signaling pathway	chi-miR-495-3p/SERPINE1	no	no	no	no	up/down	no
p53 signaling pathway	chi-miR-92b-3p/GADD45A	no	no	no	no	up/down	no
p53 signaling pathway	chi-miR-30d-3p/PIDD1	no	no	no	no	up/down	up/down
p53 signaling pathway	conserve-chi-miR-2284a-3p/CDK6	no	no	no	up/down	no	no
p53 signaling pathway	chi-miR-30d-3p/GADD45B	no	no	no	no	up/down	no
p53 signaling pathway	conserve-chi-miR-2284a-5p/GADD45B	no	no	no	no	up/down	no
p53 signaling pathway	chi-let-7a-3p/THBS1	no	no	no	up/down	no	no
p53 signaling pathway	conserve-chi-miR-2355-5p/LOC102173997	no	up/down	no	no	no	no
p53 signaling pathway	conserve-chi-miR-4286-3p/CDKN1A	no	up/down	no	no	no	no
p53 signaling pathway	novel-chi-miR-77-3p/SERPINE1	no	no	up/down	no	no	no
p53 signaling pathway	chi-miR-107-3p/STEAP3	no	no	no	no	no	down/up
p53 signaling pathway	conserve-chi-miR-3069-1-3p/CCND2	down/up	no	no	no	no	no
