# Supplementary material for: Comparative microRNA Transcriptomes in Domestic Goats Reveal Acclimatization to High Altitude
Source: Front Genet. 2020 Jul 31;11:809. doi: 10.3389/fgene.2020.00809 (PMC7411263; doi:10.3389/fgene.2020.00809)
Supplement: TABLE S5 — qRT-PCR validations of DE miRNAs involved in pathways related to high-altitude acclimatization. The Pearson’s correlations were calculated between fold change (relative expression) and fold change (TMM-normalized read counts). The fold changes were calculated between low- and high-altitude goat populations within each tissue. [file Table_5.xlsx]

## Sheet: correl_expr_pcr_pearson
Table S5. qRT-PCR validations of DE miRNAs involved in pathways related to high-altitude adaptation. The Pearson's correlations were calculated between fold change (relative expression) and fold change (TMM-normalized read counts). The fold changes were calculated between low- and high-altitude goat populations within each tissue.
miRNA	Pearson's correlation	P value
chi-miR-495-3p	0.833349	0.0393445
conserve-chi-miR-5011-3p	0.890366	0.0173704
chi-miR-409-5p	0.843903	0.0346477
conserve-chi-miR-106a-5p	0.968	0.0015196
chi-miR-199c-3p	0.994918	3.86783e-05
chi-let-7a-3p	0.8568	0.029291
conserve-chi-miR-3099-5p	0.981649	0.000502053
chi-miR-30d-3p	0.980324	0.000576914
novel-chi-miR-77-3p	0.973476	0.00104594
conserve-chi-miR-3069-1-3p	0.600127	0.207878
chi-miR-450-3p	0.579117	0.228436
